# Supplementary material for: Ultradeep analysis of tumor heterogeneity in regions of somatic hypermutation
Source: Genome Med. 2015 Mar 12;7(1):24. doi: 10.1186/s13073-015-0147-1 (PMC4395979; doi:10.1186/s13073-015-0147-1)
Supplement: Additional file 3: — Reference sequences: contains the reference sequences, including Sanger sequence of the specimen specific IGH . [file 13073_2015_147_MOESM3_ESM.zip]

Archive with 16 entries (15 files):
- ReferenceSequenceFiles/
- ReferenceSequenceFiles/README.txt
- ReferenceSequenceFiles/139_privateRefSeqs.fa
- ReferenceSequenceFiles/137_privateRefSeqs.fa
- ReferenceSequenceFiles/136_privateRefSeqs.fa
- ReferenceSequenceFiles/135_privateRefSeqs.fa
- ReferenceSequenceFiles/134_privateRefSeqs.fa
- ReferenceSequenceFiles/133_privateRefSeqs.fa
- ReferenceSequenceFiles/132_privateRefSeqs.fa
- ReferenceSequenceFiles/131_privateRefSeqs.fa
- ReferenceSequenceFiles/129_privateRefSeqs.fa
- ReferenceSequenceFiles/128_privateRefSeqs.fa
- ReferenceSequenceFiles/127_privateRefSeqs.fa
- ReferenceSequenceFiles/126_privateRefSeqs.fa
- ReferenceSequenceFiles/sharedRefSeqs.fa
- ReferenceSequenceFiles/.fuse_hidden003aa2d000000011
