# Supplementary material for: Ultradeep analysis of tumor heterogeneity in regions of somatic hypermutation
Source: Genome Med. 2015 Mar 12;7(1):24. doi: 10.1186/s13073-015-0147-1 (PMC4395979; doi:10.1186/s13073-015-0147-1)
Supplement: Additional file 3: — Reference sequences: contains the reference sequences, including Sanger sequence of the specimen specific IGH . [file 13073_2015_147_MOESM3_ESM.zip › ReferenceSequenceFiles/README.txt]

The sharedRefSeqs.fa file contains the amplicon and KS fragment reference sequences that are in common to all specimens.

The *_privateRefSeqs.fa files contain Sanger sequence data from the IGH amplicon from their respective specimens.  These are only present in the follicular lymphoma specimens.  In locations where the Sanger data is equivocal due to the presence of a high frequency variant, an arbitrary choice among the chromatogram peaks was made to accomodate aligner sequence uniqueness restrictions.
