# Supplementary material for: Ultradeep analysis of tumor heterogeneity in regions of somatic hypermutation
Source: Genome Med. 2015 Mar 12;7(1):24. doi: 10.1186/s13073-015-0147-1 (PMC4395979; doi:10.1186/s13073-015-0147-1)
Supplement: Additional file 3: — Reference sequences: contains the reference sequences, including Sanger sequence of the specimen specific IGH . [file 13073_2015_147_MOESM3_ESM.zip › ReferenceSequenceFiles/133_privateRefSeqs.fa]

>133-IGH
AAGGTGTCCAGTGTGAGGTGCAGATGGTGGAGTCTGGGGGAGGCTTGGTACAGCCTGGGGGGTCCCTGAG
ACTCTCCTGTGTAATCTCTGGATTCAATTTCACAAATTATAATATGAGTTGGGTCCGCCAGCCTCCAGGG
AAGGGGCCGGAGTGGATTTCAAATATTAATAATAGTACTAAAATTACAAACTACGCAGACTGYGTGAAGG
GCCGGTTCACCGTCTCCAGAGACAATKCCAAGAAGTCCCTCTTTCTACAAATGAATAGCCTGAGAATCGA
CGACACGGCTGTGTATTATTGTGCGAGAGGGCGATATGATGACTACGGATTTGACTCCTGGGGCCAGGGA
ACCCTAGTAACCGTCTCCTCAGGTGAGTCCTCATAATCTCTCTGGTGTTTTAAATCTGAGGGGTTTTGCT
GCCTTTTTGGGGGGAAATAAGGGTACTTTATCTCCTGTCAATAGATTTCCGGAGCTGCGGGGGGGGCTCA
GGAGGATGCCCTGAGGCAACAGTGGCCAGACAGACGAGGGGCAAGGGCTCCAGATGCTCCTTCCTCCTGA
GCCCAATAACACGAGTCTCTCTGTGGCCAGGCCCATTCTAGGCCTCTGGGGTCCAGTGCCCAACAACTCC
GGGCCCTCCCCGGGCTCACTCTGAGAGGGTCCCGGGGACGTCGCGGGGCACTACTTTTTGCCTGAAGTCC
TGGCAATGTTGTCACAATGTGACAACCGCTTCGACCCCTGGGGCCAGGGAACCCTGGTCGCCGGCTCCTC
AGGTGAGTCTTCATCACCCCCTCTCTCAGTCTACTTAGGGAGACTCAGCTTGCCAGGGTCTCAAGGTCAG
AATCTTAGAGGCATTTTGGAGGTCAGGAAAGAAAGTTGGGGGCAATCCAGTCTGTCCTCTGCAAGTCCGG
CCAAAGATGTCGCAACTGGGGGGCTCCTTCGACTGGTCTGGGGTGACCTCTCTGTGGGACTCTGTCCCAC
TCCAAGGCACCCGCTCTCTGGGACGGGTGCCCCCCGCGGTTTTTGGACTCCTGGAAGTGACTTAGCAGTC
GTCTACTTGGACTTCCCAGGTCGACACTGGGCTGGCTTCTGAGGGGTCAGGCCAGAATGTGAGGTACGCG
GGAGGCCAGTAGAGGGTTCCATGAGAAGGGCAGGACAGGGCCACGGACAGTCAGTTTCCATTTGACGCCC
GGAGACACAAGGTTTCTGGGTGGCTGGCTTTTTGCGGGGTGAGGATGGACATTCTGCCATTGTGATTCCT
ATTATTATTACGATTTGGACATCTGGGGCCAAGGGACCACGGTCACCGTCTCCTCAGGTAGGAATGGCCA
CTCTTGGGCCTTTGTTTTCTGGTACTGCCTGTGGGGTTTCTTGAGCATTGCAAGTTGGTCCTCGGGGCAT
GTTCCGAGGGGACCTGGGCG
