# Supplementary material for: Ultradeep analysis of tumor heterogeneity in regions of somatic hypermutation
Source: Genome Med. 2015 Mar 12;7(1):24. doi: 10.1186/s13073-015-0147-1 (PMC4395979; doi:10.1186/s13073-015-0147-1)
Supplement: Additional file 3: — Reference sequences: contains the reference sequences, including Sanger sequence of the specimen specific IGH . [file 13073_2015_147_MOESM3_ESM.zip › ReferenceSequenceFiles/131_privateRefSeqs.fa]

>131-IGH
GGTAAATATAGGTATATTGGTGCCCTGAGAGCATCACTCAACAACCACATCTGTCCTCTCGAGAAAACCC
TGTGAGCACAGCTCCTCACCATGGACTGGACCTGGAGGATCCTCTTCTTGGTGGCAGCAACTACAAGTAA
GGGGCTTCCTTGTCTCAAAGCTGAGGAACGGATCCTGGTTCAGTCAAAGACGATTTTATTCTCTCCTGTG
TTGTCTCCATAGGTGCCCACTCCCAGGTGCACCTGGTGCAGTCTGGGGCTGAGGTGAGGAAGCCTGGGGC
CTCAGTGAAAGTCTCCTGCAAGGCTTCTACTTACAATTATGATATCAATTGGGTGCGACAGGCCCCTGGA
CAAGGCCTTGAGTGGATGGCATGGATGAAGTTTAACAGTACTACTACAGACTATGCACAGAAGTTCCAGG
GCAGAGTCACCATGACCAGGAACACCGCCATAAAGACAGTCTACATGGAAGTCAGCAGCCTGAGATTTGG
TGACACGGCCATTTATTATTGTACGACAGGCGTGGCCTCGGGCAGTGGGTTCGACTCCTGGGGCCAGGGA
ACCCTGGTCACCGTCTCCTCAGGTGAGTCCTCACCACGTCCTCTCTGAGGCCAATTACGAAGATTCAATT
TGTCGGGGTCTCAGAATCAGACTCTTGGAGACACTTTCGAGGTCTGGGAGTAAAATGTGAGAGAGACCCC
TCGAATGGGAATGCAGCCTGTCCTCCCCAAGTCTGGCCACAGATGTCGACAACTGGGGGGGTTCCCTCGA
CTGGTCGGGGTTGACCTCTCTTCGATTTGCTTCACTTCGCCTGGTCTCCTCTGACCTCTCTTCGTGTCAC
CTGGAATTTTCGCAGGGGCTGTCGGGGTGATTGGGTGGTGGGACTCTGTCCCACTCCAAGGCACCCGCTC
TCTTGGGCGGGGGCCCCCCGAGTTTTTTGGGCTCCTGGGGGTGACTTAGCAGCCGTCCACTTGCAGTTGG
ACTTCCCAGGGCGACAGTGGTCTGACTTCTGAGGGGTCAGACCACAACGTGGGATACGTGGGAGGCCAAC
AGAGGGTTCTATGACAACGGCACGACAGGGCAGAGGGTTCCATGAGAGCGGCAGGACAGGGCAGGACAGG
GCCACGGACAGTCACTTTCCATGTGACGGCCGGAGACTGCAAGTCTCTGGGTGGCTGATTTTTTGTGGGG
TGAGGATGGACACTCTACTACGAAATGGACGTCTGGGGCCGAGGGACCACGGTCACCGTCTCCTCAGGTA
ACAATGGCCACTGTTGGGCGTCTATTTTCTGACACTCCCTGTGCGGGTTCTTGACCATTGCAGGTTGGTC
CTCGGGGCATGTTCCGAGGGGACCTGGGCG
