# Supplementary material for: Ultradeep analysis of tumor heterogeneity in regions of somatic hypermutation
Source: Genome Med. 2015 Mar 12;7(1):24. doi: 10.1186/s13073-015-0147-1 (PMC4395979; doi:10.1186/s13073-015-0147-1)
Supplement: Additional file 5: — SNP analysis: contains worksheets listing all SNPs detected in the FL-SOLiD data. [file 13073_2015_147_MOESM5_ESM.xlsx]

## Sheet: SNP homo
Gene	Specimen	PCR Loc	CHR loc	RefBase	SNVCall	round 1Freq	Round 1Coverage	IteratedFreq	IteratedCoverage
BCL2	126	104	18:60986549	G	C	0.902905	22442	0.99439	23353
BCL2	127	104	18:60986549	G	C	0.914163	21704	0.993719	22288
BCL2	128	104	18:60986549	G	C	0.912171	27656	0.994358	31019
BCL2	129	104	18:60986549	G	C	0.892431	26253	0.994078	27863
BCL2	131	104	18:60986549	G	C	0.89097	31120	0.99439	32618
BCL2	132	104	18:60986549	G	C	0.91002	21916	0.995837	23298
BCL2	133	104	18:60986549	G	C	0.896766	24953	0.994236	26199
BCL2	134	104	18:60986549	G	C	0.893355	16222	0.993406	16834
BCL2	135	104	18:60986549	G	C	0.889315	16416	0.993928	17129
BCL2	136	104	18:60986549	G	C	0.881828	18363	0.994856	19635
BCL2	137	104	18:60986549	G	C	0.890397	22180	0.992339	23234
BCL2	139	104	18:60986549	G	C	0.887137	28291	0.99234	29896
BCL2	140	104	18:60986549	G	C	0.890587	30947	0.994734	32280
BCL2	155	104	18:60986549	G	C	0.892943	28751	0.992597	29854
BCL2	158	104	18:60986549	G	C	0.88783	35562	0.993365	37074
BCL2	293	104	18:60986549	G	C	0.908708	35337	0.996539	36406
BCL2	127	774	18:60985879	A	G	0.962674	13476	0.990403	14067
BCL2	128	774	18:60985879	A	G	0.965616	20969	0.988796	23295
CD83	135	160	6:14118034	G	A	0.907775	1865	0.954252	2011
CD83	135	781	6:14118655	C	G	0.959144	22371	0.987037	22680
CD83	135	1124	6:14118998	G	A	0.982588	20733	0.993144	20857
CD83	132	1466	6:14119340	G	T	0.983644	20115	0.994151	20858
CD83	135	1466	6:14119340	G	T	0.987035	20363	0.99716	21124
CD83	132	1470	6:14119344	A	G	0.976634	20115	0.994151	20858
CD83	135	1470	6:14119344	A	G	0.981044	20363	0.99716	21124
IGH-enh	127	384	14:106328827	T	A	0.974609	17920	0.988547	18074
IGH-enh	128	384	14:106328827	T	A	0.977357	29546	0.990716	29835
IGH-enh	129	384	14:106328827	T	A	0.975384	22587	0.987652	22757
IGH-enh	131	384	14:106328827	T	A	0.969965	25803	0.988812	26010
IGH-enh	132	384	14:106328827	T	A	0.973945	21378	0.990303	21552
IGH-enh	133	384	14:106328827	T	A	0.975969	24302	0.990278	24480
IGH-enh	134	384	14:106328827	T	A	0.976403	19282	0.990947	19440
IGH-enh	137	384	14:106328827	T	A	0.975767	22366	0.989493	22556
IGH-enh	139	384	14:106328827	T	A	0.973874	26257	0.988746	26479
IGH-enh	140	384	14:106328827	T	A	0.982679	30772	0.996449	30973
IGH-enh	155	384	14:106328827	T	A	0.975291	28411	0.988847	28602
IGH-enh	158	384	14:106328827	T	A	0.937852	30154	0.970118	30386
IGH-enh	293	384	14:106328827	T	A	0.972022	30738	0.99029	31000
PIM1	155	55	6:37138220	C	G	0.846218	1203	0.934586	1330
PIM1	158	55	6:37138220	C	G	0.826087	3036	0.947791	3486
PIM1	293	55	6:37138220	C	G	0.845097	2692	0.952833	3159
PIM1	127	55	6:37138220	C	G	0.876604	1013	0.959149	1175
RHOH	127	150	4:40198755	C	T	0.962039	15674	0.985607	16050
RHOH	128	150	4:40198755	C	T	0.962243	22989	0.99453	23765
RHOH	129	150	4:40198755	C	T	0.966338	24538	0.994528	25221
RHOH	132	150	4:40198755	C	T	0.963922	15605	0.992086	16048
RHOH	134	150	4:40198755	C	T	0.964946	15747	0.992021	16293
RHOH	136	150	4:40198755	C	T	0.969364	16027	0.99552	16519
RHOH	137	150	4:40198755	C	T	0.967477	24967	0.994064	25773
RHOH	139	150	4:40198755	C	T	0.957265	25857	0.994373	26658
RHOH	140	150	4:40198755	C	T	0.961816	23439	0.994429	24234
RHOH	155	150	4:40198755	C	T	0.957952	25923	0.991257	26651
RHOH	293	150	4:40198755	C	T	0.962519	28681	0.993282	29474
					average	0.937334		0.988087
					low	0.826087		0.934586
					high	0.987035		0.99716

## Sheet: SNP hets
Gene	Specimen	PCR location	Chr location	RefBase	SNVCall	round 1Freq	Round1Coverage	IteratedFreq	IterativeCoverage
BCL2	129	774	18:60985879	A	G	0.46144	17220	0.486793	17831
BCL2	131	774	18:60985879	A	G	0.52029	22326	0.551903	22812
BCL2	132	774	18:60985879	A	G	0.403392	13974	0.495746	16101
BCL2	133	774	18:60985879	A	G	0.465749	17795	0.491153	18255
BCL2	139	774	18:60985879	A	G	0.520386	20823	0.55406	21393
BCL2	155	774	18:60985879	A	G	0.455434	24660	0.486379	25182
BCL2	158	774	18:60985879	A	G	0.465439	31336	0.496815	32028
CD83	126	160	6:14118034	G	A	0.500288	1735	0.564019	1851
CD83	127	160	6:14118034	G	A	0.476866	1621	0.538104	1719
CD83	139	160	6:14118034	G	A	0.503988	2758	0.540521	2838
CD83	132	264	6:14118138	C	G	0.355722	4526	0.487379	4635
CD83	134	264	6:14118138	C	G	0.357465	4434	0.508864	4569
CD83	155	264	6:14118138	C	G	0.324078	7455	0.459844	7670
CD83	126	781	6:14118655	C	G	0.472307	26144	0.493295	26323
CD83	127	781	6:14118655	C	G	0.467364	23885	0.491745	24047
CD83	139	781	6:14118655	C	G	0.477315	31386	0.502687	31636
CD83	132	944	6:14118818	G	A	0.52814	20345	0.541934	20449
CD83	134	944	6:14118818	G	A	0.541306	18847	0.556792	18955
CD83	155	944	6:14118818	G	A	0.534696	35998	0.548599	36163
CD83	126	1124	6:14118998	G	A	0.474534	24464	0.487987	24556
CD83	127	1124	6:14118998	G	A	0.470448	22689	0.480262	22773
CD83	132	1124	6:14118998	G	A	0.529527	20964	0.540981	21034
CD83	134	1124	6:14118998	G	A	0.54697	19619	0.557456	19702
CD83	139	1124	6:14118998	G	A	0.396589	27386	0.468732	27152
CD83	155	1124	6:14118998	G	A	0.529654	36707	0.540779	36845
CD83	126	1466	6:14119340	G	T	0.47547	23318	0.489631	23579
CD83	127	1466	6:14119340	G	T	0.46431	22429	0.47775	22719
CD83	133	1466	6:14119340	G	T	0.480936	23080	0.49644	23453
CD83	134	1466	6:14119340	G	T	0.54449	19139	0.561224	19445
CD83	155	1466	6:14119340	G	T	0.506208	33745	0.534876	34522
CD83	126	1470	6:14119344	A	G	0.472811	23318	0.489631	23579
CD83	127	1470	6:14119344	A	G	0.461501	22429	0.47775	22719
CD83	133	1470	6:14119344	A	G	0.478163	23080	0.49644	23453
CD83	134	1470	6:14119344	A	G	0.540885	19139	0.561224	19445
CD83	139	1470	6:14119344	A	G	0.479096	28176	0.498323	28626
CD83	155	1470	6:14119344	A	G	0.509498	33745	0.534876	34522
IGH-enh	126	384	14:106328827	T	A	0.496821	22179	0.507887	22253
IGH-enh	135	384	14:106328827	T	A	0.498792	16145	0.506947	16193
IGH-enh	136	384	14:106328827	T	A	0.455166	19494	0.465631	19567
IGH-enh	158	451	14:106328894	C	T	0.436375	28283	0.504725	28574
IGH-enh	127	844	14:106329287	G	A	0.470891	13604	0.501858	13992
IGH-enh	136	844	14:106329287	G	A	0.445668	16169	0.488	16587
IGH-enh	137	844	14:106329287	G	A	0.468109	15710	0.480278	16859
IGH-enh	155	844	14:106329287	G	A	0.406537	21447	0.443924	22006
MYC TSS2	140	157	8:128750607	G	A	0.426872	17565	0.506534	19053
PIM1	135	55	6:37138220	C	G	0.308438	1031	0.46055	1090
RHOH	131	150	4:40198755	C	T	0.477546	24272	0.512617	24689
RHOH	133	150	4:40198755	C	T	0.488882	18843	0.515609	19123
					average	0.470268		0.508032
					low	0.308438		0.443924
					high	0.54697		0.564019
